# Supplementary material for: Novel Amylin‐Based Therapies for Weight Management in Adults With Overweight or Obesity Without Diabetes: A Network Meta‐Analysis
Source: Endocrinol Diabetes Metab. 2026 May 22;9(3):e70247. doi: 10.1002/edm2.70247 (PMC13240113; doi:10.1002/edm2.70247)
Supplement: Supplementary file 1 — Table S1: Search strings. Table S2: Results from individual studies' efficacy outcomes. Table S3: Results from individual studies' safety outcomes. Figure S1: (A) Risk of bias summary: Review authors' judgements about each risk of bias item for each included study; (B) risk of bias graph: Review authors' judgements about each risk of bias item presented as percentages across all included studies. Figure S2: Comparison‐adjusted funnel plots for the interventions for the percent change in body weight. Figure S3: Netsplit estimates for separate direct and indirect evidence for the percent change in body weight. Figure S4: Network diagram (A), network meta‐analysis forest plot (B), P score (C) for the absolute change in body weight, comparing various amylin‐based therapies to placebo. Figure S5: League table showing head‐to‐head comparisons among the interventions for absolute changes in body weight (kg). Figure S6: Netsplit estimates for separate direct and indirect evidence for absolute changes in body weight (kg). Figure S7: Network diagram (A), network meta‐analysis forest plot (B), P score (C) for the change in body mass index, comparing various amylin‐based therapies to placebo. Figure S8: League table showing head‐to‐head comparisons among the interventions for changes in body mass index. Figure S9: Netsplit estimates for separate direct and indirect evidence for changes in body mass index. Figure S10: Network diagram (A), network meta‐analysis forest plot (B), P score (C) for the change in waist circumference, comparing various amylin‐based therapies to placebo. Figure S11: League table showing head‐to‐head comparisons among the interventions for changes in waist circumference. Figure S12: Netsplit estimates for separate direct and indirect evidence for changes in waist circumference. Figure S13: Network diagram (A), network meta‐analysis forest plot (B), P score (C) for the proportions of study subjects who lost ≥ 5% of their baseline body weight, comparing var [file EDM2-9-e70247-s001.zip]

Archive with 2 entries (2 files):
- edm270247-sup-0001-FigureS40@Figure_S40._CINeMA.pdf
- edm270247-sup-0002-TableS1-S3-FigureS1-S39@Supplementary Files.docx
